# Supplementary material for: Influence of Block-Copolymers’ Composition as Compatibilizers for Epoxy/Silicone Blends
Source: Molecules. 2023 Aug 28;28(17):6300. doi: 10.3390/molecules28176300 (PMC10488889; doi:10.3390/molecules28176300)
Supplement: Supplementary file 1 [file molecules-28-06300-s001.zip]

Archive with 1 entries (1 files):
- molecules-2502366-supplementary_Corrected Proofreading(3).pdf
